# Supplementary material for: Center of pressure based segment inertial parameters validation
Source: PLoS One. 2017 Jun 29;12(6):e0180011. doi: 10.1371/journal.pone.0180011 (PMC5491329; doi:10.1371/journal.pone.0180011)
Supplement: S1 File — This file calculates calculate Body Segment Inertial Parameters as introduced in the manuscript and referred to as RM. (M) [file pone.0180011.s001.m]

%------------------------------------------------------------------------------%
% BSIP: Dumas et al. 2007 %
%------------------------------------------------------------------------------%
% R. Dumas, L. Ch�ze, J.-P. Verriest, (2007)
% Adjustments to McConville et al. and Young et al. body segment inertial parameters,
% Journal of Biomechanics 40, 543-553.
%
% Input:
%   L     : Vector defining the length of the segments in m (1x3)
%   M     : Subject mass in kg (1x1)
L = [0.4, 0.3, 0.15];
M = 90;
% Arm, Forearm and Hand percentages of the total body mass for men 
PMas = [2.4, 1.7, 0.6] / 100; 

% Position du CM du bras, avant-bras et main en pourcentage de la masse totale avec distinction femme(cell 1) - homme(cell 2)
PCdM= [ 1.7 ,-45.2, -2.6; 1.0, -41.7, 1.4; 3.5, -35.7, 3.2; 8.2, -83.9, 7.4]' / 100;

% Coefficients for the inertia matrix of the Arm, Forearm and Hand for men
%       rxx ryy rzz rxy rxz ryz
PIne = [31, 14, 32, 6,   5,  2; 28, 11, 27,  3, 2,  8*2; 26, 16, 24,  9,  7,  8*2; 61, 38, 56, 22, 15, 20*2] / 100;

% Segment Mass Arm
Mas = M * PMas;

% Center of Mass position of the arm
RPI = eye(3);
CdM = (ones(3, 1)' * L') .* PCdM;
CdM = RPI * CdM;

% Inertia Matrix at the Center of Mass
% 1 - Arm, 2 - Forearm, 3 - Hand 1
 
for k = 1:length(L)
    Ine{k} = Mas(k) * L(k)^2 * (Mat_Ine(PIne(k, :)).^2);
    Ine{k} = RPI * Ine{k} * RPI';
end
