# Supplementary material for: Center of pressure based segment inertial parameters validation
Source: PLoS One. 2017 Jun 29;12(6):e0180011. doi: 10.1371/journal.pone.0180011 (PMC5491329; doi:10.1371/journal.pone.0180011)
Supplement: S2 File — This function returns the coefficients of the matrix of inertia in matrix form and is a subfunction of S1. (M) [file pone.0180011.s002.m]

function Mat = Mat_Ine(VIne)
% Cette fonction renvoie les coefficients de la matrice d'inertie sous forme matricielle
% rxx-11 ryy-22 rzz-33 rxy-12 rxz-13 ryz-23
Mat = [VIne(1), VIne(4), VIne(5); VIne(4), VIne(2), VIne(6); VIne(5), VIne(6), VIne(3)];
end
